# Supplementary material for: Transcription factor mesenchyme homeobox protein 2 (MEOX2) modulates nociceptor function
Source: FEBS J. 2022 Feb 16;289(12):3457–76. doi: 10.1111/febs.16347 (PMC9306780; doi:10.1111/febs.16347)
Supplement: Supplementary file 1 — Supporting information [file FEBS-289-3457-s001.xlsx]

## Sheet: DEG in Meox2 HET 
COLOR	CORR_log2_FC	corrected log2 fold change				FILLED CELLS:		corr_log2_fold_change >1, <2
CODING	q value(=FDR):	0.05<q<1	<0.05					corr_log2_fold_change >2
gene_id	gene_short_name	locus	transcript_ids	ensembl_gene_ids	ensembl_transcript_ids	sample_1	sample_2	status	value_1	value_2	log2_fold_change	test_stat	p_value	q_value
XLOC_002925	Igfn1	chr1:135952677-136006342	TCONS_00005512,TCONS_00005513	ENSMUSG00000051985	ENSMUST00000166193	Meox2pn	Meox2pp	OK	2.70695	0.0429768	5.97697	-6.18486	5e-05	0.00232566
XLOC_048938	Gm25047,Lonrf3	chrX:36328352-36366852	TCONS_00094727,TCONS_00094728,TCONS_00094729	ENSMUSG00000016239,ENSMUSG00000084616	ENSMUST00000016383,ENSMUST00000122667	Meox2pn	Meox2pp	OK	62.2824	1.72346	5.17544	-8.21767	5e-05	0.00232566
XLOC_002143	Mettl21c	chr1:44009407-44020006	TCONS_00004007	ENSMUSG00000047343	ENSMUST00000061421	Meox2pn	Meox2pp	OK	3.11104	0.253615	3.61668	-2.5838	0.0066	0.0982422
XLOC_006230	Myh4	chr11:67238028-67260446	TCONS_00012143,TCONS_00012144	ENSMUSG00000057003	ENSMUST00000018632,ENSMUST00000170942	Meox2pn	Meox2pp	OK	60.4529	7.36255	3.03753	-3.94122	5e-05	0.00232566
XLOC_041562	Mybpc2	chr7:44501620-44524656	TCONS_00080534,TCONS_00080535	ENSMUSG00000038670	ENSMUST00000165208	Meox2pn	Meox2pp	OK	12.6577	1.60499	2.97938	-3.15992	0.0012	0.0287672
XLOC_023191	Mylk2	chr2:152911351-152923068	TCONS_00045107	ENSMUSG00000027470	ENSMUST00000028970	Meox2pn	Meox2pp	OK	3.35612	0.504507	2.73385	-2.88097	5e-05	0.00232566
XLOC_038380	Cacng6	chr7:3423648-3435667	TCONS_00074444,TCONS_00074445,TCONS_00074446	ENSMUSG00000078815	ENSMUST00000108647,ENSMUST00000183200	Meox2pn	Meox2pp	OK	1.15211	0.177104	2.70161	-2.2294	0.0028	0.0516592
XLOC_011780	Mylk4	chr13:32700826-32781827	TCONS_00022629,TCONS_00022630,TCONS_00022631,TCONS_00022632	ENSMUSG00000044951	ENSMUST00000057428,ENSMUST00000134352	Meox2pn	Meox2pp	OK	2.49584	0.40942	2.60787	-3.10526	0.0001	0.00415734
XLOC_026847	1110002E22Rik	chr3:138048760-138081506	TCONS_00052612	ENSMUSG00000090066	ENSMUST00000163080	Meox2pn	Meox2pp	OK	0.486478	0.0819706	2.5692	-2.69095	0.0004	0.0127
XLOC_001173	Cacna1s	chr1:136052749-136119822	TCONS_00002261,TCONS_00002262,TCONS_00002263,TCONS_00002264	ENSMUSG00000026407	ENSMUST00000112064,ENSMUST00000112068,ENSMUST00000160641	Meox2pn	Meox2pp	OK	1.11511	0.201102	2.47118	-2.29879	0.0029	0.0529396
XLOC_020913	Actn3	chr19:4861222-4877909	TCONS_00040636	ENSMUSG00000006457	ENSMUST00000006626	Meox2pn	Meox2pp	OK	34.3082	6.342	2.43554	-3.49848	5e-05	0.00232566
XLOC_012198	Cmya5	chr13:93040712-93144724	TCONS_00023430	ENSMUSG00000047419	ENSMUST00000062122	Meox2pn	Meox2pp	OK	2.3929	0.488066	2.29361	-3.20436	5e-05	0.00232566
XLOC_042201	Fsd2	chr7:81533307-81566944	TCONS_00081577	ENSMUSG00000038663	ENSMUST00000042318	Meox2pn	Meox2pp	OK	1.60515	0.333775	2.26576	-2.69939	0.00035	0.0114926
XLOC_041258	Ryr1	chr7:29003343-29125151	TCONS_00079967,TCONS_00079968,TCONS_00079969,TCONS_00079970	ENSMUSG00000030592	ENSMUST00000032813,ENSMUST00000179893,ENSMUST00000214374	Meox2pn	Meox2pp	OK	1.78011	0.371469	2.26065	-3.24724	5e-05	0.00232566
XLOC_038713	Ckm	chr7:19411024-19422841	TCONS_00075017,TCONS_00075018,TCONS_00075019	ENSMUSG00000030399	ENSMUST00000003643,ENSMUST00000208710	Meox2pn	Meox2pp	OK	135.355	28.7547	2.23488	-2.63551	0.0004	0.0127
XLOC_025304	Mir7678,Slpi	chr2:164354069-164356507	TCONS_00049583,TCONS_00049584,TCONS_00049585	ENSMUSG00000017002,ENSMUSG00000098489	ENSMUST00000109367,ENSMUST00000165980,ENSMUST00000185076	Meox2pn	Meox2pp	OK	94.008	20.558	2.19309	-4.10076	5e-05	0.00232566
XLOC_040313	Mylpf	chr7:127208898-127214298	TCONS_00078103,TCONS_00078104,TCONS_00078105	ENSMUSG00000030672	ENSMUST00000032910,ENSMUST00000206772	Meox2pn	Meox2pp	OK	303.366	68.4715	2.14749	-3.01355	5e-05	0.00232566
XLOC_026490	Ampd1	chr3:103074013-103099720	TCONS_00051992,TCONS_00051993,TCONS_00051994	ENSMUSG00000070385	ENSMUST00000090715,ENSMUST00000155034	Meox2pn	Meox2pp	OK	2.94823	0.67539	2.12606	-2.3232	0.00205	0.0415047
XLOC_028111	Sypl2	chr3:108211471-108226648	TCONS_00054898	ENSMUSG00000027887	ENSMUST00000141387	Meox2pn	Meox2pp	OK	0.764999	0.183705	2.05807	-2.19864	0.0037	0.0635535
XLOC_013585	Myoz1	chr14:20649101-20656540	TCONS_00025831	ENSMUSG00000068697	ENSMUST00000090469	Meox2pn	Meox2pp	OK	14.2068	3.43125	2.04978	-2.55135	0.00075	0.0202833
XLOC_026341	Tmod4	chr3:95124513-95129209	TCONS_00051689,TCONS_00051690	ENSMUSG00000005628	ENSMUST00000005769,ENSMUST00000107227	Meox2pn	Meox2pp	OK	6.29316	1.55405	2.01775	-2.07543	0.0026	0.0489093
XLOC_024086	Neb	chr2:52136646-52338798	TCONS_00047048,TCONS_00047049,TCONS_00047050,TCONS_00047051,TCONS_00047052,TCONS_00047053,TCONS_00047054,TCONS_00047055,TCONS_00047056,TCONS_00047057	ENSMUSG00000026950	ENSMUST00000028320,ENSMUST00000036934,ENSMUST00000075301	Meox2pn	Meox2pp	OK	3.84777	0.976228	1.97873	-2.51182	0.0004	0.0127
XLOC_003769	Trdn	chr10:33083482-33477048	TCONS_00007129,TCONS_00007130	ENSMUSG00000019787	ENSMUST00000095762	Meox2pn	Meox2pp	OK	4.97039	1.28864	1.94751	-2.31646	0.0008	0.0212662
XLOC_007711	Obscn	chr11:58994255-59139187	TCONS_00015240,TCONS_00015241,TCONS_00015242,TCONS_00015243,TCONS_00015244,TCONS_00015245,TCONS_00015246,TCONS_00015247,TCONS_00015248,TCONS_00015249,TCONS_00015250,TCONS_00015251,TCONS_00015252,TCONS_00015253,TCONS_00015254,TCONS_00015255,TCONS_00015256,TCONS_00015257,TCONS_00015258	ENSMUSG00000061462	ENSMUST00000020732,ENSMUST00000047441,ENSMUST00000052872	Meox2pn	Meox2pp	OK	0.630754	0.166121	1.92484	-2.35602	0.0003	0.0101923
XLOC_013582	Mss51	chr14:20482863-20496901	TCONS_00025820	ENSMUSG00000021815	ENSMUST00000022353	Meox2pn	Meox2pp	OK	1.99606	0.532968	1.90503	-2.12073	0.00425	0.0707462
XLOC_010363	Gm22175,Igha,Ighj2,Ighj3,Ighj4,Ighm	chr12:113254829-113429724	TCONS_00020398,TCONS_00020399,TCONS_00020409,TCONS_00020410,TCONS_00020411,TCONS_00020412,TCONS_00020413,TCONS_00020414,TCONS_00020418,TCONS_00020419,TCONS_00020420,TCONS_00020421	ENSMUSG00000076617,ENSMUSG00000076618,ENSMUSG00000076619,ENSMUSG00000076620,ENSMUSG00000092748,ENSMUSG00000095079	ENSMUST00000103427,ENSMUST00000103428,ENSMUST00000175007,ENSMUST00000177715,ENSMUST00000192746,ENSMUST00000194738	Meox2pn	Meox2pp	OK	398.261	111.183	1.84078	-4.45931	5e-05	0.00232566
XLOC_040543	Tnni2	chr7:142441807-142444410	TCONS_00078693,TCONS_00078694	ENSMUSG00000031097	ENSMUST00000105971,ENSMUST00000149529	Meox2pn	Meox2pp	OK	284.461	80.4518	1.82203	-2.51625	0.0001	0.00415734
XLOC_026398	Hfe2	chr3:96525171-96529210	TCONS_00051816	ENSMUSG00000038403	ENSMUST00000049208	Meox2pn	Meox2pp	OK	4.1685	1.19815	1.79872	-2.1106	0.0045	0.0738896
XLOC_034534	Myo18b	chr5:112688875-112896362	TCONS_00067043	ENSMUSG00000072720	ENSMUST00000086617	Meox2pn	Meox2pp	OK	0.487527	0.145185	1.74759	-2.01674	0.00475	0.0769399
XLOC_003652	Txlnb	chr10:17790521-17845665	TCONS_00006928	ENSMUSG00000039891	ENSMUST00000037964	Meox2pn	Meox2pp	OK	1.86758	0.566634	1.72068	-2.05492	0.0067	0.0994245
XLOC_043320	Myom2	chr8:15057652-15133541	TCONS_00083980	ENSMUSG00000031461	ENSMUST00000033842	Meox2pn	Meox2pp	OK	2.92055	0.911066	1.68062	-2.31693	0.0018	0.0378427
XLOC_049992	Smpx	chrX:157698972-157752589	TCONS_00096420,TCONS_00096421,TCONS_00096422,TCONS_00096423	ENSMUSG00000041476	ENSMUST00000112520,ENSMUST00000112521,ENSMUST00000190091	Meox2pn	Meox2pp	OK	8.03887	2.56666	1.6471	-2.03843	0.00625	0.0942943
XLOC_015553	Pvalb	chr15:78191113-78206400	TCONS_00029558,TCONS_00029559,TCONS_00029560,TCONS_00029561	ENSMUSG00000005716	ENSMUST00000005860,ENSMUST00000120592	Meox2pn	Meox2pp	OK	270.144	92.7523	1.54227	-1.76029	0.0064	0.0960507
XLOC_006315	Eno3	chr11:70656745-70662514	TCONS_00012372,TCONS_00012374,TCONS_00012375,TCONS_00012376	ENSMUSG00000060600	ENSMUST00000072841,ENSMUST00000108548,ENSMUST00000170716	Meox2pn	Meox2pp	OK	39.7826	15.6725	1.3439	-2.13755	0.00375	0.0642155
XLOC_025609	Car3	chr3:14863537-14872523	TCONS_00050227	ENSMUSG00000027559	ENSMUST00000029076	Meox2pn	Meox2pp	OK	53.508	21.2711	1.33086	-2.15437	0.003	0.0543194
XLOC_009589	Mir134,Mir369,Mir377,Mir382,Mir410,Mir412,Mir485,Mir668,Mirg	chr12:109729763-109749460	TCONS_00018957,TCONS_00018958,TCONS_00018959,TCONS_00018960,TCONS_00018961,TCONS_00018962,TCONS_00018963,TCONS_00018964,TCONS_00018965,TCONS_00018966,TCONS_00018967,TCONS_00018968,TCONS_00018969,TCONS_00018970,TCONS_00018972,TCONS_00018975,TCONS_00018978,TCONS_00018979,TCONS_00018980	ENSMUSG00000065426,ENSMUSG00000065428,ENSMUSG00000065438,ENSMUSG00000065497,ENSMUSG00000065561,ENSMUSG00000065570,ENSMUSG00000070128,ENSMUSG00000097391,ENSMUSG00000099236	ENSMUST00000083492,ENSMUST00000083494,ENSMUST00000083504,ENSMUST00000083563,ENSMUST00000083627,ENSMUST00000083636,ENSMUST00000093620,ENSMUST00000181496,ENSMUST00000181543,ENSMUST00000182185,ENSMUST00000182499,ENSMUST00000183144,ENSMUST00000183620	Meox2pn	Meox2pp	OK	9.3067	3.82241	1.28379	-1.60705	0.0052	0.0822516
XLOC_044156	RP24-263E2.3	chr8:94322157-94328100	TCONS_00085545	ENSMUSG00000110710	ENSMUST00000212800	Meox2pn	Meox2pp	OK	2.79267	1.15591	1.27262	-2.01479	0.0041	0.0687391
XLOC_016776	Cldn1	chr16:26356581-26371841	TCONS_00032226,TCONS_00032227	ENSMUSG00000022512	ENSMUST00000023154	Meox2pn	Meox2pp	OK	34.4624	69.6155	-1.01438	1.98539	0.00535	0.0839515
XLOC_046988	Lamb2	chr9:108479856-108490530	TCONS_00090848,TCONS_00090849	ENSMUSG00000052911	ENSMUST00000065014	Meox2pn	Meox2pp	OK	21.4431	43.8372	-1.03164	2.00418	0.0048	0.0775258
XLOC_019248	Colec12	chr18:9707647-9877995	TCONS_00037190	ENSMUSG00000036103	ENSMUST00000040069	Meox2pn	Meox2pp	OK	11.1139	22.8063	-1.03706	1.96462	0.0054	0.084594
XLOC_022803	Thbs1	chr2:118111875-118127135	TCONS_00044318,TCONS_00044319	ENSMUSG00000040152	ENSMUST00000039559	Meox2pn	Meox2pp	OK	14.9805	30.8678	-1.04301	1.98215	0.0048	0.0775258
XLOC_021564	Itih5	chr2:10153570-10256529	TCONS_00041987,TCONS_00041988	ENSMUSG00000025780	ENSMUST00000026886	Meox2pn	Meox2pp	OK	6.3744	13.1816	-1.04816	2.05748	0.0044	0.0726991
XLOC_003058	Lamc1	chr1:153218921-153332786	TCONS_00005737	ENSMUSG00000026478	ENSMUST00000027752	Meox2pn	Meox2pp	OK	12.0865	25.1274	-1.05586	2.03883	0.004	0.0674905
XLOC_046397	Hcn4	chr9:58823366-58863175	TCONS_00089731,TCONS_00089732	ENSMUSG00000032338	ENSMUST00000034889	Meox2pn	Meox2pp	OK	2.5114	5.24458	-1.06234	1.85825	0.0067	0.0994245
XLOC_003728	Ctgf	chr10:24595248-24598683	TCONS_00007057,TCONS_00007058	ENSMUSG00000019997	ENSMUST00000020171,ENSMUST00000176228	Meox2pn	Meox2pp	OK	21.2259	44.5288	-1.06891	1.96831	0.00565	0.0874642
XLOC_044244	Cdh5	chr8:104088915-104144511	TCONS_00085670,TCONS_00085671	ENSMUSG00000031871	ENSMUST00000034339	Meox2pn	Meox2pp	OK	11.5052	24.3208	-1.07991	2.04898	0.0046	0.0751705
XLOC_014135	Scara3	chr14:65919394-65953744	TCONS_00026873	ENSMUSG00000034463	ENSMUST00000042046	Meox2pn	Meox2pp	OK	19.0741	40.3831	-1.08214	2.09456	0.00375	0.0642155
XLOC_006932	Mrc2	chr11:105292645-105351139	TCONS_00013701,TCONS_00013702	ENSMUSG00000020695	ENSMUST00000021038,ENSMUST00000100335	Meox2pn	Meox2pp	OK	8.76111	18.5513	-1.08234	2.04063	0.0048	0.0775258
XLOC_044421	Wfdc1	chr8:119659474-119688222	TCONS_00086068,TCONS_00086069	ENSMUSG00000023336	ENSMUST00000024107,ENSMUST00000212901	Meox2pn	Meox2pp	OK	20.1646	42.7225	-1.08317	1.91247	0.00595	0.0908638
XLOC_003258	Ddr2	chr1:169969408-170111250	TCONS_00006143,TCONS_00006144,TCONS_00006145,TCONS_00006146,TCONS_00006147	ENSMUSG00000026674	ENSMUST00000027985,ENSMUST00000170800,ENSMUST00000194690	Meox2pn	Meox2pp	OK	5.92875	12.6245	-1.09043	2.05641	0.0048	0.0775258
XLOC_004418	Ptprb	chr10:116301373-116389538	TCONS_00008545	ENSMUSG00000020154	ENSMUST00000092167	Meox2pn	Meox2pp	OK	1.93358	4.12213	-1.09212	1.97957	0.005	0.0798905
XLOC_005098	Col6a2	chr10:76595761-76623630	TCONS_00009861,TCONS_00009862	ENSMUSG00000020241	ENSMUST00000001181,ENSMUST00000105413	Meox2pn	Meox2pp	OK	34.5657	73.8341	-1.09494	2.056	0.00445	0.0732919
XLOC_010665	Nid1	chr13:13437601-13512275	TCONS_00020752	ENSMUSG00000005397	ENSMUST00000005532	Meox2pn	Meox2pp	OK	16.9189	36.1709	-1.09619	2.14672	0.0037	0.0635535
XLOC_002892	Prelp	chr1:133897198-133921414	TCONS_00005444	ENSMUSG00000041577	ENSMUST00000048432	Meox2pn	Meox2pp	OK	24.8346	53.4084	-1.10471	2.11683	0.00355	0.061726
XLOC_013187	Scara5	chr14:65666402-65764826	TCONS_00025116,TCONS_00025117	ENSMUSG00000022032	ENSMUST00000022610,ENSMUST00000069226	Meox2pn	Meox2pp	OK	13.2241	28.5021	-1.1079	2.10829	0.00195	0.040094
XLOC_020049	Lox	chr18:52516064-52529867	TCONS_00038888,TCONS_00038889,TCONS_00038890	ENSMUSG00000024529	ENSMUST00000025409,ENSMUST00000171470	Meox2pn	Meox2pp	OK	8.1619	17.6074	-1.10921	2.03285	0.0043	0.0714173
XLOC_037011	Slc13a4	chr6:35267956-35308131	TCONS_00071879	ENSMUSG00000029843	ENSMUST00000031868	Meox2pn	Meox2pp	OK	8.27204	17.8653	-1.11084	2.00583	0.00645	0.0966562
XLOC_035151	Col1a2	chr6:4505492-4541544	TCONS_00068351	ENSMUSG00000029661	ENSMUST00000031668	Meox2pn	Meox2pp	OK	58.3578	126.202	-1.11273	2.01335	0.0045	0.0738896
XLOC_005987	Adamts2	chr11:50599297-50807573	TCONS_00011603,TCONS_00011604	ENSMUSG00000036545	ENSMUST00000040523	Meox2pn	Meox2pp	OK	4.43432	9.633	-1.11927	2.05174	0.00345	0.0604825
XLOC_048111	Col12a1	chr9:79598983-79718758	TCONS_00093219,TCONS_00093220,TCONS_00093221,TCONS_00093222,TCONS_00093223,TCONS_00093224,TCONS_00093225	ENSMUSG00000032332	ENSMUST00000071750,ENSMUST00000121227	Meox2pn	Meox2pp	OK	8.84161	19.3023	-1.12639	2.02831	0.0053	0.0834284
XLOC_017120	Adamts1	chr16:85793826-85803113	TCONS_00032920	ENSMUSG00000022893	ENSMUST00000023610	Meox2pn	Meox2pp	OK	5.16533	11.3004	-1.12944	2.07824	0.004	0.0674905
XLOC_017003	Col8a1	chr16:57624257-57754737	TCONS_00032695	ENSMUSG00000068196	ENSMUST00000089332	Meox2pn	Meox2pp	OK	6.29998	14.0026	-1.15228	2.17721	0.00255	0.0482668
XLOC_044138	Mmp2	chr8:92827290-92853420	TCONS_00085504	ENSMUSG00000031740	ENSMUST00000034187	Meox2pn	Meox2pp	OK	15.7165	34.9968	-1.15495	2.20353	0.0031	0.0557197
XLOC_013383	Gpc6	chr14:116925293-117979530	TCONS_00025461,TCONS_00025462,TCONS_00025463,TCONS_00025464,TCONS_00025465	ENSMUSG00000058571	ENSMUST00000078849,ENSMUST00000088483,ENSMUST00000125435	Meox2pn	Meox2pp	OK	3.76867	8.53957	-1.18011	2.15322	0.0028	0.0516592
XLOC_000343	AC125167.1,Col3a1	chr1:45311537-45349706	TCONS_00000628,TCONS_00000629	ENSMUSG00000026043,ENSMUSG00000105211	ENSMUST00000087883,ENSMUST00000198698	Meox2pn	Meox2pp	OK	89.8191	206.189	-1.19887	0.532123	0.0034	0.0598229
XLOC_016346	Abi3bp	chr16:56477845-56690204	TCONS_00031360,TCONS_00031361,TCONS_00031362,TCONS_00031363,TCONS_00031364,TCONS_00031365,TCONS_00031366,TCONS_00031367,TCONS_00031368,TCONS_00031369,TCONS_00031370,TCONS_00031371	ENSMUSG00000035258	ENSMUST00000048471,ENSMUST00000096012,ENSMUST00000096013,ENSMUST00000171000	Meox2pn	Meox2pp	OK	9.76447	22.476	-1.20277	2.08877	0.0043	0.0714173
XLOC_007849	Ntn1	chr11:68209363-68400823	TCONS_00015534,TCONS_00015535,TCONS_00015536	ENSMUSG00000020902	ENSMUST00000021284,ENSMUST00000108674	Meox2pn	Meox2pp	OK	11.3235	26.2218	-1.21145	2.2928	0.00095	0.0242375
XLOC_014920	Fbln1	chr15:85205948-85286535	TCONS_00028312,TCONS_00028313	ENSMUSG00000006369	ENSMUST00000057410,ENSMUST00000109432	Meox2pn	Meox2pp	OK	11.4203	26.4618	-1.21231	2.08665	0.0033	0.0584967
XLOC_041218	Ltbp4	chr7:27305135-27337692	TCONS_00079870,TCONS_00079871,TCONS_00079872,TCONS_00079873,TCONS_00079874,TCONS_00079875,TCONS_00079876	ENSMUSG00000040488	ENSMUST00000038618,ENSMUST00000108369,ENSMUST00000118583,ENSMUST00000118961,ENSMUST00000121175	Meox2pn	Meox2pp	OK	19.0538	44.3965	-1.22037	2.31811	0.0009	0.0232926
XLOC_018655	C2,Cfb,Gm20547	chr17:34856373-34896867	TCONS_00036059,TCONS_00036060,TCONS_00036061,TCONS_00036062,TCONS_00036063,TCONS_00036064,TCONS_00036065,TCONS_00036066,TCONS_00036067,TCONS_00036068,TCONS_00036069,TCONS_00036071,TCONS_00036072,TCONS_00036073,TCONS_00036074	ENSMUSG00000024371,ENSMUSG00000090231,ENSMUSG00000092511	ENSMUST00000025230,ENSMUST00000128767,ENSMUST00000146299,ENSMUST00000148431,ENSMUST00000152417,ENSMUST00000154526,ENSMUST00000176203	Meox2pn	Meox2pp	OK	8.06749	18.9764	-1.23401	2.01048	0.00545	0.0851963
XLOC_003172	Fmo2	chr1:162874316-162898712	TCONS_00005979,TCONS_00005980,TCONS_00005981	ENSMUSG00000040170	ENSMUST00000045902,ENSMUST00000111510	Meox2pn	Meox2pp	OK	5.23356	12.3309	-1.23642	2.23822	0.0017	0.0363621
XLOC_014474	Adamts12	chr15:11064789-11349234	TCONS_00027479,TCONS_00027480	ENSMUSG00000047497	ENSMUST00000061318	Meox2pn	Meox2pp	OK	0.565045	1.33946	-1.24522	1.91026	0.00675	0.0999231
XLOC_003587	Esr1	chr10:4611978-5005614	TCONS_00006785,TCONS_00006786,TCONS_00006787,TCONS_00006788,TCONS_00006789,TCONS_00006790,TCONS_00006791	ENSMUSG00000019768	ENSMUST00000067086,ENSMUST00000105588,ENSMUST00000105589,ENSMUST00000105590	Meox2pn	Meox2pp	OK	1.64837	3.9454	-1.25913	2.02957	0.00425	0.0707462
XLOC_034833	Eln	chr5:134702592-134822967	TCONS_00067724	ENSMUSG00000029675	ENSMUST00000015138	Meox2pn	Meox2pp	OK	4.31809	10.5002	-1.28194	2.24895	0.001	0.025165
XLOC_027336	Slc7a11	chr3:49892525-50443614	TCONS_00053447,TCONS_00053449	ENSMUSG00000027737	ENSMUST00000029297,ENSMUST00000194462	Meox2pn	Meox2pp	OK	1.17767	2.86967	-1.28495	2.1101	0.0028	0.0516592
XLOC_010708	Sfrp4	chr13:19623174-19632821	TCONS_00020814	ENSMUSG00000021319	ENSMUST00000002883	Meox2pn	Meox2pp	OK	34.6258	87.8887	-1.34383	2.58812	0.00055	0.0162409
XLOC_006476	Vtn	chr11:78499119-78502324	TCONS_00012750	ENSMUSG00000017344	ENSMUST00000017488	Meox2pn	Meox2pp	OK	62.9892	160.515	-1.34953	2.46513	0.0008	0.0212662
XLOC_030565	Svep1	chr4:58042441-58206635	TCONS_00059380,TCONS_00059381	ENSMUSG00000028369	ENSMUST00000042850	Meox2pn	Meox2pp	OK	0.734966	1.89403	-1.36571	2.15804	0.0031	0.0557197
XLOC_029301	Lepr	chr4:101717403-101815352	TCONS_00056949,TCONS_00056950,TCONS_00056951	ENSMUSG00000057722	ENSMUST00000037552,ENSMUST00000102777,ENSMUST00000106921	Meox2pn	Meox2pp	OK	4.06816	10.5415	-1.37363	2.41508	0.00065	0.0183545
XLOC_018321	Thbs2	chr17:14665499-14694262	TCONS_00035290	ENSMUSG00000023885	ENSMUST00000170872	Meox2pn	Meox2pp	OK	3.55903	9.34503	-1.39271	2.49916	0.00035	0.0114926
XLOC_029558	Nt5c1a	chr4:123201503-123222386	TCONS_00057490,TCONS_00057491	ENSMUSG00000054958	ENSMUST00000068262	Meox2pn	Meox2pp	OK	1.1118	2.94105	-1.40343	2.20012	0.0012	0.0287672
XLOC_039856	Lrrc32	chr7:98489696-98502181	TCONS_00077131,TCONS_00077132	ENSMUSG00000090958	ENSMUST00000165205,ENSMUST00000205956	Meox2pn	Meox2pp	OK	3.16002	8.44835	-1.41874	2.41632	0.0007	0.0192279
XLOC_002760	Inhbb	chr1:119415464-119422248	TCONS_00005110	ENSMUSG00000037035	ENSMUST00000038765	Meox2pn	Meox2pp	OK	0.790895	2.13263	-1.43107	1.99422	0.00495	0.0792362
XLOC_051348	Egfl6	chrX:166523006-166585720	TCONS_00098730	ENSMUSG00000000402	ENSMUST00000000412	Meox2pn	Meox2pp	OK	1.33919	3.62195	-1.4354	2.14163	0.0037	0.0635535
XLOC_029557	Hpcal4	chr4:123183226-123194701	TCONS_00057487,TCONS_00057488,TCONS_00057489	ENSMUSG00000046093	ENSMUST00000059667,ENSMUST00000106246	Meox2pn	Meox2pp	OK	0.705514	1.91052	-1.43722	2.10746	0.00335	0.0591586
XLOC_034719	Hcar1	chr5:123876735-123880020	TCONS_00067464	ENSMUSG00000049241	ENSMUST00000164267	Meox2pn	Meox2pp	OK	0.679143	1.84177	-1.4393	1.9632	0.0056	0.0869014
XLOC_015530	Mb	chr15:77015488-77057107	TCONS_00029506,TCONS_00029507,TCONS_00029508	ENSMUSG00000018893	ENSMUST00000019037,ENSMUST00000166179,ENSMUST00000169226	Meox2pn	Meox2pp	OK	3.43212	9.33539	-1.44361	2.08477	0.0035	0.0610992
XLOC_038102	Clec1a	chr6:129408861-129452000	TCONS_00073928,TCONS_00073929,TCONS_00073930,TCONS_00073931	ENSMUSG00000033082	ENSMUST00000037481,ENSMUST00000203162	Meox2pn	Meox2pp	OK	2.3682	6.53042	-1.46339	2.11946	0.00505	0.0805517
XLOC_049654	Pcdh11x	chrX:120290258-120910619	TCONS_00095867,TCONS_00095868,TCONS_00095869,TCONS_00095870,TCONS_00095871,TCONS_00095872,TCONS_00095873,TCONS_00095874,TCONS_00095875,TCONS_00095876,TCONS_00095877,TCONS_00095878	ENSMUSG00000034755	ENSMUST00000050239,ENSMUST00000113358,ENSMUST00000113364,ENSMUST00000192677,ENSMUST00000193899	Meox2pn	Meox2pp	OK	0.186538	0.529648	-1.50556	1.88911	0.00555	0.0863071
XLOC_037221	Inmt	chr6:55170625-55175043	TCONS_00072295	ENSMUSG00000003477	ENSMUST00000003569	Meox2pn	Meox2pp	OK	5.07412	14.4104	-1.50588	2.25263	0.0028	0.0516592
XLOC_010160	Dio2	chr12:90724553-90750693	TCONS_00020033	ENSMUSG00000007682	ENSMUST00000082432	Meox2pn	Meox2pp	OK	1.46856	4.2383	-1.52908	2.5149	0.00045	0.0139277
XLOC_036322	Slc6a11	chr6:114131240-114249952	TCONS_00070566	ENSMUSG00000030307	ENSMUST00000032451	Meox2pn	Meox2pp	OK	0.900138	2.69501	-1.58208	2.32876	0.00065	0.0183545
XLOC_021537	Ccdc3	chr2:5137748-5230878	TCONS_00041949	ENSMUSG00000026676	ENSMUST00000027988	Meox2pn	Meox2pp	OK	7.74905	23.3559	-1.59169	2.84415	5e-05	0.00232566
XLOC_017495	Tpsb2	chr17:25366549-25368094	TCONS_00033684,TCONS_00033685,TCONS_00033686	ENSMUSG00000033825	ENSMUST00000069616	Meox2pn	Meox2pp	OK	4.72171	14.3157	-1.60021	2.42857	0.0014	0.0320905
XLOC_014028	Mcpt4	chr14:56059743-56062310	TCONS_00026652	ENSMUSG00000061068	ENSMUST00000043249	Meox2pn	Meox2pp	OK	4.71912	14.6357	-1.6329	2.42695	0.0008	0.0212662
XLOC_013650	Itih3	chr14:30908572-30923760	TCONS_00025993,TCONS_00025994	ENSMUSG00000006522	ENSMUST00000006697,ENSMUST00000170415	Meox2pn	Meox2pp	OK	0.54361	1.75113	-1.68764	2.21243	0.00315	0.0564446
XLOC_014025	Cma1	chr14:55941452-55944661	TCONS_00026649	ENSMUSG00000022225	ENSMUST00000022834	Meox2pn	Meox2pp	OK	2.89028	9.58337	-1.72932	2.39086	0.0011	0.0269131
XLOC_022668	Slc1a2	chr2:102658658-102790871	TCONS_00044044,TCONS_00044045,TCONS_00044046,TCONS_00044047,TCONS_00044048	ENSMUSG00000005089	ENSMUST00000005220,ENSMUST00000080210,ENSMUST00000111212,ENSMUST00000111213	Meox2pn	Meox2pp	OK	1.19158	3.97422	-1.7378	2.79345	0.00015	0.00576724
XLOC_004127	Cfd	chr10:79890852-79892656	TCONS_00007908	ENSMUSG00000061780	ENSMUST00000061653	Meox2pn	Meox2pp	OK	5.62368	18.7975	-1.74095	2.24977	0.0013	0.0303342
XLOC_009070	Meox2	chr12:37108539-37179534	TCONS_00017950	ENSMUSG00000036144	ENSMUST00000041183	Meox2pn	Meox2pp	OK	6.48625	22.0239	-1.76362	3.07233	5e-05	0.00232566
XLOC_048373	Col6a5	chr9:105856077-105960643	TCONS_00093700,TCONS_00093701,TCONS_00093702,TCONS_00093703	ENSMUSG00000091345	ENSMUST00000165165,ENSMUST00000190193	Meox2pn	Meox2pp	OK	0.475808	1.65859	-1.80151	2.74517	0.0004	0.0127
XLOC_003126	Pappa2	chr1:158711726-158958367	TCONS_00005876	ENSMUSG00000073530	ENSMUST00000159861	Meox2pn	Meox2pp	OK	0.103546	0.384663	-1.89333	2.26625	0.00465	0.075802
XLOC_030153	Penk	chr4:4133530-4188703	TCONS_00058649	ENSMUSG00000045573	ENSMUST00000070375	Meox2pn	Meox2pp	OK	6.69044	25.392	-1.9242	3.26982	5e-05	0.00232566
XLOC_035629	Npy	chr6:49822709-49829507	TCONS_00069283,TCONS_00069284	ENSMUSG00000029819	ENSMUST00000031843	Meox2pn	Meox2pp	OK	1.35161	6.62814	-2.29392	2.32131	0.0037	0.0635535
XLOC_027772	cd56	chr3:92483951-92485895	TCONS_00054277	ENSMUSG00000050359	ENSMUST00000054599	Meox2pn	Meox2pp	OK	5.56317	27.8514	-2.32377	2.69635	5e-05	0.00232566
XLOC_041698	Mrgprb1	chr7:48444082-48456342	TCONS_00080853,TCONS_00080854,TCONS_00080855,TCONS_00080856,TCONS_00080857	ENSMUSG00000070547	ENSMUST00000094384,ENSMUST00000188095,ENSMUST00000188918	Meox2pn	Meox2pp	OK	0.10668	0.607443	-2.50945	1.36506	0.00655	0.0977888
XLOC_022366	Gm28309,Hoxd10,Hoxd11	chr2:74682322-74695105	TCONS_00043468,TCONS_00043469,TCONS_00043470,TCONS_00043471,TCONS_00043472	ENSMUSG00000042499,ENSMUSG00000050368,ENSMUSG00000099521	ENSMUST00000061745,ENSMUST00000136302,ENSMUST00000142312	Meox2pn	Meox2pp	OK	3.00387	18.0175	-2.58451	2.7542	0.0009	0.0232926
XLOC_006228	Myh2	chr11:67171026-67199234	TCONS_00012137,TCONS_00012138,TCONS_00012139	ENSMUSG00000033196	ENSMUST00000018641,ENSMUST00000170159	Meox2pn	Meox2pp	OK	0.119791	0.9601	-3.00267	3.19042	0.00025	0.00880966
XLOC_015132	Hoxc11	chr15:102954426-102957708	TCONS_00028730	ENSMUSG00000001656	ENSMUST00000001701	Meox2pn	Meox2pp	OK	0.162186	1.60457	-3.30646	2.90576	0.00185	0.0386273
XLOC_005279	Mybpc1	chr10:88518278-88605152	TCONS_00010268,TCONS_00010269,TCONS_00010270,TCONS_00010271,TCONS_00010272,TCONS_00010273	ENSMUSG00000020061	ENSMUST00000119185,ENSMUST00000121629	Meox2pn	Meox2pp	OK	0.257229	2.75627	-3.42159	3.15599	0.0003	0.0101923
XLOC_006229	Myh1	chr11:67200051-67237573	TCONS_00012140,TCONS_00012141,TCONS_00012142	ENSMUSG00000056328	ENSMUST00000018637,ENSMUST00000075734,ENSMUST00000124516	Meox2pn	Meox2pp	OK	0.267253	3.41785	-3.67681	4.08277	5e-05	0.00232566
XLOC_019091	Srd5a2	chr17:74016577-74047916	TCONS_00036880,TCONS_00036881,TCONS_00036882	ENSMUSG00000038541	ENSMUST00000043458	Meox2pn	Meox2pp	OK	0.651094	10.4377	-4.0028	3.83552	5e-05	0.00232566
XLOC_016781	Uts2b	chr16:27353321-27370239	TCONS_00032232	ENSMUSG00000056423	ENSMUST00000070531	Meox2pn	Meox2pp	OK	1.096	25.1619	-4.52092	4.64155	5e-05	0.00232566
XLOC_046205	Bcl9l,RP24-175C20.19	chr9:44468476-44561877	TCONS_00089316,TCONS_00089317,TCONS_00089318,TCONS_00089319	ENSMUSG00000063382,ENSMUSG00000111312	ENSMUST00000074989,ENSMUST00000215551	Meox2pn	Meox2pp	OK	2.95351	90.7274	-4.94104	9.74745	5e-05	0.00232566
